# Supplementary material for: The Use of Patient-Reported Outcome Measures in Paediatric Haematopoietic Stem Cell Transplant: A Systematic Review
Source: Children (Basel). 2026 Mar 31;13(4):491. doi: 10.3390/children13040491 (PMC13114414; doi:10.3390/children13040491)
Supplement: Supplementary file 1 [file children-13-00491-s001.zip]

Archive with 1 entries (1 files):
- children-4205804-supplementary.pdf
